# Supplementary material for: Statistics of the Popularity of Chemical Compounds in Relation to the Non-Target Analysis
Source: Molecules. 2021 Apr 20;26(8):2394. doi: 10.3390/molecules26082394 (PMC8074313; doi:10.3390/molecules26082394)
Supplement: Supplementary file 1 [file molecules-26-02394-s001.zip]

Archive with 2 entries (2 files):
- Table 1S. ID Numbers.xls
- Table 2S. The Fifty Most Popular Compounds.doc.pdf
